# Supplementary material for: Polyoxometalate/Cellulose Nanofibrils Aerogels for Highly Efficient Oxidative Desulfurization
Source: Molecules. 2022 Apr 27;27(9):2782. doi: 10.3390/molecules27092782 (PMC9101072; doi:10.3390/molecules27092782)
Supplement: Supplementary file 1 [file molecules-27-02782-s001.zip]

Archive with 1 entries (1 files):
- molecules-1675890-supplementary.pdf
